# Supplementary material for: Hepatic HDAC3 Regulates Systemic Iron Homeostasis and Ferroptosis via the Hippo Signaling Pathway
Source: Research (Wash D C). 2023 Nov 30;6:0281. doi: 10.34133/research.0281 (PMC10687581; doi:10.34133/research.0281)
Supplement: Supplementary 1 — Figs. S1 to S6 Tables S1 to S3 [file research.0281.f1.zip]

Archive with 7 entries (7 files):
- RESEARCH_R1_Meng et al SM.doc
- Supplemental Figure 1.tif
- Supplemental Figure 2.tif
- Supplemental Figure 3.tif
- Supplemental Figure 4.tif
- Supplemental Figure 5.tif
- Supplemental Figure 6.tif
